# Supplementary material for: Investigation of the anti-cancer effect of quercetin on HepG2 cells in vivo
Source: PLoS One. 2017 Mar 6;12(3):e0172838. doi: 10.1371/journal.pone.0172838 (PMC5338765; doi:10.1371/journal.pone.0172838)
Supplement: S1 Table — (XLSX) [file pone.0172838.s002.xlsx]

## Sheet: Sheet1
						14d	21d		standard deviation	14d	21d
					NS(control)	35	33		NS(control)	±3.26	±3.14
					Quercetin	26	18		Quercetin	±2.83	±2.64
						4.5	3.5
