# Supplementary material for: Investigation of the anti-cancer effect of quercetin on HepG2 cells in vivo
Source: PLoS One. 2017 Mar 6;12(3):e0172838. doi: 10.1371/journal.pone.0172838 (PMC5338765; doi:10.1371/journal.pone.0172838)
Supplement: S2 Table — (XLS) [file pone.0172838.s003.xls]

## Sheet: Sheet1
					生存曲线
					对照组（存活率%）	90	90	90	90	80	80	80	80	70	70	60	40	40	30	20	20	0
					治疗组	100	100	100	100	100	100	100	90	90	90	80	80	70	60	60	50	40	30	20	10	0
					时间	12	13	14	15	16	17	18	19	20	21	22	23	24	25	26	27	28	32	35	38	41

## Sheet: Sheet2
time(days)	survial rate(%) for control group	survial rate(%) for quercetin group
1	100	100
2	100	100
3	100	100
4	100	100
5	100	100
6	100	100
7	100	100
8	100	100
9	100	100
10	100	100
11	100	100
12	90	100
13	90	100
14	90	100
15	90	100
16	80	100
17	80	100
18	80	100
19	80	90
20	70	90
21	70	90
22	60	80
23	40	80
24	40	70
25	30	60
26	20	60
27	20	50
28	0	40
29		40
30		40
31		40
32		30
33		30
34		30
35		20
36		20
37		20
38		10
39		10
40		10
41		0
