# Supplementary material for: Investigation of the anti-cancer effect of quercetin on HepG2 cells in vivo
Source: PLoS One. 2017 Mar 6;12(3):e0172838. doi: 10.1371/journal.pone.0172838 (PMC5338765; doi:10.1371/journal.pone.0172838)
Supplement: S3 Table — (XLS) [file pone.0172838.s004.xls]

## Sheet: Sheet1
							standard deviation	0	7d	14d	21d
							Quercein(50uM)	0	±21	±48	±92
							NS(Control)	0	±37	±91	±123
				tumor volume(mm3)	0	7d	14d	21d
				Quercein(50uM)	0	216	565	798
				NS(Control)	0	452	791	1415
